# Supplementary material for: Two-step chromosome segregation in the stalked budding bacterium Hyphomonas neptunium
Source: Nat Commun. 2019 Jul 23;10:3290. doi: 10.1038/s41467-019-11242-5 (PMC6650430; doi:10.1038/s41467-019-11242-5)
Supplement: Supplementary file 5 — Source data [file 41467_2019_11242_MOESM5_ESM.xlsx]

## Sheet: Fig 4C
	- Zn2+	+ Zn2+	wt
Cell nr	Cell length (µm)
1	19.2848	6.35335	3.07333
2	19.0574	5.36411	4.17769
3	18.9406	4.50575	2.5632
4	16.9111	3.33771	3.96697
5	16.4318	3.0613	4.59706
6	16.3707	5.08187	2.76314
7	15.9404	4.16647	3.51525
8	15.5891	4.84529	5.14182
9	15.4048	3.38717	4.26173
10	15.3027	5.14291	3.10998
11	15.0331	4.49578	6.8026
12	14.4698	3.47244	3.64217
13	14.3472	2.83412	4.28777
14	14.144	3.17949	3.31443
15	14.0921	2.93119	3.85317
16	13.7671	6.71687	3.83413
17	13.4866	2.73518	5.05507
18	13.267	4.48707	3.47248
19	12.9854	5.55085	5.45956
20	12.8706	4.60592	3.16784
21	12.4437	4.60802	2.69789
22	12.2446	4.77648	2.94552
23	11.5969	3.50669	3.35385
24	11.5011	4.96042	2.62185
25	11.4568	6.83145	4.30227
26	11.4347	4.61361	3.15943
27	11.3544	3.02836	2.75762
28	11.2858	3.35574	4.33802
29	11.2027	13.4243	3.26154
30	11.1923	6.7664	6.7427
31	11.1428	2.91284	3.61402
32	11.0912	4.08654	2.81673
33	10.9847	4.76709	2.60125
34	10.6934	2.52697	2.69597
35	10.6682	3.23223	3.03667
36	10.6216	3.76427	3.50233
37	10.5905	5.27262	3.36113
38	10.3439	6.66759	3.07856
39	10.3363	3.4533	3.1834
40	10.2178	4.05629	3.25874
41	10.1868	3.58366	3.12126
42	10.1761	8.16163	2.34817
43	10.1247	4.64798	3.04809
44	10.1077	4.50352	3.23437
45	10.0713	3.75832	4.37653
46	10.0605	2.46865	2.84278
47	9.98154	4.08911	2.96537
48	9.93676	5.29519	4.12829
49	9.85153	2.73985	3.27832
50	9.79851	3.72503	2.57214
51	9.63645	3.24974	2.93077
52	9.53904	5.43862	3.6221
53	9.36129	3.14132	5.4357
54	9.24069	3.40304	2.21357
55	9.16518	5.0229	2.72533
56	9.11989	3.47339	3.62444
57	8.92533	3.35863	3.4658
58	8.90391	4.32793	3.5348
59	8.82726	6.57061	2.92667
60	8.68135	3.85567	5.32282
61	8.66413	2.95084	4.40528
62	8.65258	4.18967	3.19649
63	8.6145	4.29844	3.73991
64	8.61376	3.82059	2.84386
65	8.5829	3.12858	5.69912
66	8.54971	2.81891	2.68001
67	8.5417	3.35934	3.62836
68	8.5385	3.35524	3.23856
69	8.49755	6.11748	4.05792
70	8.46051	5.15389	2.13131
71	8.2556	4.55072	3.98427
72	8.07362	2.89136	7.43492
73	8.03446	5.31651	4.01892
74	8.01023	3.51602	3.96233
75	7.95937	5.95733	4.5088
76	7.94382	3.95329	3.35113
77	7.88207	3.03511	4.71815
78	7.83234	3.70265	2.47209
79	7.82182	3.07451	5.44983
80	7.61274	3.6526	3.2675
81	7.56961	3.02656	3.11552
82	7.55835	3.46718	3.53546
83	7.54089	4.95572	2.82985
84	7.44265	5.09048	2.94943
85	7.41549	4.28302	4.83112
86	7.36343	5.50636	6.79511
87	7.35191	4.58	2.98819
88	7.33985	3.45071	2.92168
89	7.33737	3.30392	3.92975
90	7.32942	4.05459	3.4752
91	7.28904	2.67284	5.44465
92	7.15061	3.8058	5.80223
93	7.02482	3.73707	3.40457
94	6.96001	5.03309	3.00217
95	6.91335	8.30756	5.76593
96	6.85677	3.11068	3.52243
97	6.74079	3.70814	6.26192
98	6.68845	3.52714	2.66197
99	6.64782	5.03982	3.62555
100	6.56343	5.05292	11.4055
101	6.55618	2.18368	9.6442
102	6.54781	3.69103	2.40428
103	6.50357	3.51476	4.95588
104	6.47122	3.42309	2.84206
105	6.43947	14.2714	3.10621
106	6.4181	4.80107	3.29092
107	6.39209	3.96133	3.24995
108	6.37469	7.73055	3.45835
109	6.34408	3.73463	4.94263
110	6.30145	4.55233	2.90225
111	6.25197	4.63786	3.25961
112	6.20855	6.72372	2.81163
113	6.20763	4.05821	3.01333
114	6.19175	3.56222	3.87013
115	6.12902	6.83216	3.6869
116	6.04772	3.35985	2.43758
117	5.98305	5.22045	3.85592
118	5.96891	2.6115	3.19445
119	5.95933	4.76675	3.41165
120	5.93586	2.71529	3.57438
121	5.90698	2.52694	3.67409
122	5.89702	2.7698	2.25458
123	5.88322	3.61189	2.90712
124	5.87697	4.52421	4.92184
125	5.87121	3.2709	2.92788
126	5.86994	8.76694	3.86195
127	5.86971	4.11911	3.30773
128	5.8573	5.58131	3.09785
129	5.84563	4.63005	3.13682
130	5.83525	6.05379	2.90824
131	5.82962	2.81159	4.65712
132	5.80935	3.37025	3.62265
133	5.74066	3.22868	2.81163
134	5.72039	3.55253	3.12462
135	5.71485	5.80474	2.76929
136	5.71401	3.35969	4.39672
137	5.69083	6.67787	3.26902
138	5.65572	4.78519	3.04253
139	5.6464	4.66678	3.34886
140	5.62458	4.29901	5.09264
141	5.60628	4.56545	2.96917
142	5.52577	5.61524	4.55292
143	5.4805	3.23137	3.31968
144	5.37982	3.31498	4.27319
145	5.36103	4.90243	2.55103
146	5.34521	4.25638	3.7431
147	5.27758	3.66066	2.9999
148	5.2702	5.09967	3.24649
149	5.21688	3.98522	4.04075
150	5.12236	3.3305	3.23121
151	5.09594	4.6386	2.63959
152	5.07264	4.31634	3.02656
153	5.05018	2.90288	3.52674
154	5.04789	7.20845	3.74193
155	5.0452	3.58229	3.62227
156	5.04424	3.06005	2.61498
157	5.03246	4.1616	3.25958
158	4.98662	4.8578	3.36649
159	4.98543	4.53558	3.16338
160	4.89839	5.61022	2.67272
161	4.87574	3.264	5.79447
162	4.87328	4.30701	3.66905
163	4.87245	5.18756	3.97419
164	4.83483	2.5945	3.79486
165	4.8	2.70016	2.37421
166	4.74335	2.31199	3.53591
167	4.72358	4.11162	2.98858
168	4.67726	3.75931	3.58629
169	4.66331	4.56615	2.74828
170	4.65247	4.11182	2.5552
171	4.62295	6.54015	3.83347
172	4.60435	3.30296	3.60587
173	4.59833	2.66257	3.10568
174	4.53667	2.78108	2.67885
175	4.53362	5.97675	3.03256
176	4.52707	2.90396	3.03517
177	4.44218	3.8356	3.90824
178	4.44132	3.10713	3.70656
179	4.40899	3.28309	3.48865
180	4.40621	4.37236	3.37818
181	4.38292	6.04408	5.06315
182	4.37788	3.04304	3.12989
183	4.36379	2.9173	4.18267
184	4.34594	3.79223	2.75048
185	4.21915	2.9835	5.05538
186	4.20343	3.25055	2.5632
187	4.14507	4.55794	2.45565
188	4.1247	5.70142	5.50367
189	4.12219	3.49724	3.904
190	4.12122	3.41273	4.73283
191	4.0954	2.93698	2.81163
192	4.07295	4.68584	4.81175
193	4.06599	5.1706	2.9063
194	4.05331	7.99966	3.07268
195	4.04788	2.85676	4.44415
196	4.02217	3.53394	3.07255
197	4.00103	3.52413	3.75694
198	3.9587	3.14183	5.10403
199	3.87398	3.90377	3.02081
200	3.84826	2.84209	3.64275
201	3.82468	4.74942	6.73844
202	3.77137	3.15079	3.11149
203	3.76683	3.03097	3.64213
204	3.73171	3.66371	2.62155
205	3.72764	4.38682	3.14322
206	3.61855	3.17468	2.71629
207	3.57771	2.99482	4.31096
208	3.55474	3.23494	2.71956
209	3.54738	3.46017	2.63102
210	3.53526	4.6809	3.05731
211	3.51881	4.41804	2.70092
212	3.48198	3.47368	3.57174
213	3.46901	3.92301	3.06273
214	3.45837	4.82132	3.08792
215	3.26902	2.79043	3.13878
216	3.26651	5.08938	2.78037
217	3.2599	3.22867	2.79547
218	3.22867	6.50113	2.92446
219	3.15671	3.65257	3.50656
220	3.04915	3.28987	6.6967
221	3.01412	2.94389	3.25691
222	3.0072	4.88706	3.22975
223	2.9772	3.11625	3.22739
224	2.94678	4.05681	2.50259
225	2.9447	6.86233	2.99146
226	2.91578	4.56618	2.75498
227	2.86001	7.33248	4.14078
228	2.72	2.94229	4.48671
229	2.7168	2.55307	3.81402
230	2.66735	3.80063
231	2.62858	16.5538
232	2.62634
n=	232	231	229

## Sheet: Fig 6D
	wt	ΔpopZ
Cell nr	Cell length (µm)
1	2.11297	2.07285
2	2.12746	2.12227
3	2.13906	2.13177
4	2.27149	2.14663
5	2.30933	2.15139
6	2.34715	2.22164
7	2.37836	2.23909
8	2.38808	2.26455
9	2.38973	2.32612
10	2.40391	2.32964
11	2.42306	2.33816
12	2.42638	2.34715
13	2.42726	2.34977
14	2.43284	2.35325
15	2.4354	2.36334
16	2.45046	2.368
17	2.46213	2.38961
18	2.47043	2.39637
19	2.4707	2.40035
20	2.48531	2.40235
21	2.48966	2.408
22	2.496	2.40867
23	2.50641	2.41836
24	2.50909	2.42863
25	2.54479	2.432
26	2.5454	2.43756
27	2.54714	2.45046
28	2.55039	2.45888
29	2.55583	2.46296
30	2.56317	2.46962
31	2.58026	2.47372
32	2.58976	2.47837
33	2.60533	2.47848
34	2.6107	2.48531
35	2.61992	2.496
36	2.624	2.49806
37	2.63431	2.49928
38	2.64545	2.49928
39	2.66428	2.49928
40	2.66901	2.5008
41	2.68648	2.50715
42	2.69014	2.50909
43	2.69404	2.52212
44	2.70027	2.52537
45	2.70228	2.52694
46	2.70536	2.52792
47	2.72555	2.52809
48	2.74285	2.53427
49	2.74828	2.53589
50	2.74902	2.53591
51	2.75498	2.54073
52	2.76199	2.54554
53	2.77179	2.55071
54	2.77544	2.5576
55	2.78268	2.5576
56	2.78584	2.56719
57	2.78957	2.57423
58	2.79	2.57436
59	2.79118	2.57481
60	2.80951	2.57865
61	2.81519	2.57992
62	2.81891	2.57992
63	2.81955	2.58229
64	2.82254	2.58836
65	2.82314	2.58844
66	2.82564	2.58943
67	2.84062	2.5918
68	2.84395	2.592
69	2.85141	2.59527
70	2.86574	2.59748
71	2.87213	2.5989
72	2.87216	2.60176
73	2.87431	2.61119
74	2.88238	2.61193
75	2.8831	2.61265
76	2.89136	2.62634
77	2.89984	2.62634
78	2.90104	2.62712
79	2.90757	2.63102
80	2.90775	2.63102
81	2.9079	2.63568
82	2.91112	2.64435
83	2.91464	2.65195
84	2.91727	2.65239
85	2.91859	2.65785
86	2.92165	2.66094
87	2.92269	2.66939
88	2.92451	2.67182
89	2.92571	2.67349
90	2.93075	2.67427
91	2.93263	2.68656
92	2.95511	2.68945
93	2.96029	2.69485
94	2.96399	2.69517
95	2.96405	2.6955
96	2.97388	2.69597
97	2.98114	2.70092
98	2.99737	2.70103
99	3.00428	2.7039
100	3.00932	2.70636
101	3.02599	2.70698
102	3.02774	2.72282
103	3.06538	2.73079
104	3.06641	2.73095
105	3.06733	2.73326
106	3.06909	2.73408
107	3.07007	2.73408
108	3.07153	2.73633
109	3.07539	2.73932
110	3.07799	2.73975
111	3.07837	2.74556
112	3.08265	2.74902
113	3.08789	2.752
114	3.09591	2.752
115	3.09657	2.7527
116	3.10601	2.75274
117	3.1103	2.75323
118	3.11291	2.7572
119	3.13796	2.75739
120	3.15164	2.76388
121	3.15234	2.76389
122	3.15292	2.7686
123	3.15575	2.77205
124	3.15667	2.77352
125	3.1579	2.7741
126	3.16202	2.77432
127	3.16909	2.77655
128	3.17805	2.77727
129	3.18261	2.77866
130	3.18282	2.77866
131	3.20256	2.77866
132	3.20511	2.77866
133	3.22867	2.77866
134	3.23057	2.78161
135	3.24449	2.78214
136	3.24449	2.78398
137	3.24539	2.7852
138	3.24897	2.78823
139	3.25525	2.78873
140	3.25734	2.79278
141	3.26212	2.79314
142	3.26983	2.7941
143	3.27602	2.79578
144	3.2784	2.80012
145	3.29059	2.80245
146	3.2911	2.80477
147	3.29303	2.80507
148	3.29692	2.80507
149	3.30812	2.80507
150	3.32061	2.80556
151	3.32253	2.80726
152	3.35011	2.80726
153	3.36029	2.80846
154	3.36808	2.81018
155	3.37262	2.81056
156	3.37396	2.81163
157	3.37401	2.81212
158	3.39502	2.81313
159	3.39683	2.81332
160	3.39717	2.8148
161	3.406	2.81531
162	3.40646	2.81682
163	3.4105	2.81891
164	3.41367	2.81891
165	3.41816	2.82206
166	3.42026	2.82254
167	3.42413	2.82347
168	3.43073	2.82422
169	3.43201	2.82731
170	3.4346	2.82795
171	3.43914	2.82844
172	3.46211	2.82905
173	3.47868	2.8334
174	3.4839	2.83412
175	3.49366	2.83723
176	3.50274	2.8385
177	3.50669	2.83934
178	3.53291	2.84206
179	3.53394	2.84206
180	3.54031	2.84278
181	3.56398	2.84401
182	3.57367	2.85141
183	3.57691	2.852
184	3.58258	2.85338
185	3.58352	2.85429
186	3.61216	2.86217
187	3.61413	2.86817
188	3.62022	2.86823
189	3.62739	2.87022
190	3.66901	2.87278
191	3.6727	2.8757
192	3.6843	2.87644
193	3.69414	2.87644
194	3.7004	2.87644
195	3.701	2.87644
196	3.71318	2.87701
197	3.71655	2.8779
198	3.71995	2.88062
199	3.72904	2.88184
200	3.73026	2.88284
201	3.74177	2.88284
202	3.79863	2.88482
203	3.81631	2.88639
204	3.85203	2.88781
205	3.85771	2.88894
206	3.86216	2.88978
207	3.87084	2.89051
208	3.8748	2.89091
209	3.87527	2.89136
210	3.88623	2.89206
211	3.88723	2.89405
212	3.89206	2.89419
213	3.89761	2.89419
214	3.91239	2.89671
215	3.91376	2.89772
216	3.92876	2.89772
217	3.92986	2.89772
218	3.93243	2.89986
219	3.96932	2.90204
220	3.97153	2.90205
221	3.98074	2.90234
222	4.03194	2.90273
223	4.05046	2.90329
224	4.06627	2.90447
225	4.0688	2.90549
226	4.06966	2.90733
227	4.08595	2.91001
228	4.09318	2.91464
229	4.10165	2.91555
230	4.11024	2.91744
231	4.12043	2.91885
232	4.12532	2.91885
233	4.14309	2.91912
234	4.17435	2.91955
235	4.18282	2.91955
236	4.21093	2.92183
237	4.21595	2.92487
238	4.22107	2.92763
239	4.22989	2.93054
240	4.23148	2.93174
241	4.24395	2.9326
242	4.24862	2.93569
243	4.29211	2.93661
244	4.30577	2.93713
245	4.31091	2.93757
246	4.31586	2.93796
247	4.35358	2.94109
248	4.36287	2.94191
249	4.376	2.9447
250	4.39316	2.94678
251	4.44448	2.94947
252	4.44778	2.95025
253	4.46525	2.95025
254	4.47498	2.95025
255	4.48108	2.95094
256	4.49734	2.95303
257	4.51418	2.95303
258	4.51769	2.95474
259	4.54357	2.95528
260	4.55416	2.95927
261	4.65192	2.96134
262	4.66405	2.96134
263	4.67268	2.96213
264	4.72905	2.96276
265	4.7683	2.96283
266	4.76906	2.9648
267	4.79659	2.96878
268	4.91301	2.96942
269	4.91622	2.97401
270	5.17333	2.97527
271	5.22453	2.97822
272	5.23348	2.97888
273	5.24307	2.97953
274	5.2505	2.98056
275	5.2799	2.98209
276	5.31093	2.98339
277	5.32166	2.98339
278	5.43463	2.98545
279	5.56375	2.98682
280	5.58206	2.98682
281	5.5839	2.98766
282	5.60579	2.98819
283	5.70229	2.98819
284	5.74373	2.99402
285	5.76465	2.99707
286	5.76593	2.99745
287	6.2857	2.99777
288	6.35343	2.99777
289	6.35489	2.99777
290	6.408	3.0001
291	6.59824	3.00093
292	6.67645	3.00325
293	6.68017	3.00346
294	6.79299	3.00528
295	6.83305	3.00868
296	6.94388	3.01077
297	6.94428	3.01241
298	6.94909	3.01412
299	7.12312	3.01836
300	7.28318	3.01887
301	7.39488	3.02091
302	7.55492	3.02091
303	7.56312	3.02192
304	7.64341	3.027
305	7.98901	3.03511
306	9.08491	3.03511
307	9.24124	3.03643
308	10.2229	3.04071
309		3.04118
310		3.04118
311		3.04253
312		3.04265
313		3.04315
314		3.04578
315		3.04758
316		3.05661
317		3.05663
318		3.05663
319		3.05663
320		3.05708
321		3.05781
322		3.05796
323		3.06038
324		3.06038
325		3.06221
326		3.06265
327		3.06373
328		3.06446
329		3.06796
330		3.072
331		3.07267
332		3.07352
333		3.07467
334		3.07467
335		3.07467
336		3.07478
337		3.07533
338		3.07733
339		3.07733
340		3.07737
341		3.07756
342		3.07866
343		3.07902
344		3.08257
345		3.08475
346		3.08576
347		3.08862
348		3.08929
349		3.08929
350		3.08929
351		3.08929
352		3.08941
353		3.08944
354		3.09071
355		3.09127
356		3.09147
357		3.09238
358		3.09776
359		3.09811
360		3.09855
361		3.09921
362		3.10026
363		3.10279
364		3.10306
365		3.10779
366		3.10811
367		3.11113
368		3.11502
369		3.11668
370		3.12535
371		3.12553
372		3.12834
373		3.12862
374		3.1287
375		3.12952
376		3.1296
377		3.13139
378		3.13152
379		3.13231
380		3.13309
381		3.13362
382		3.13866
383		3.13867
384		3.14041
385		3.14425
386		3.14643
387		3.14838
388		3.15009
389		3.15079
390		3.15164
391		3.15285
392		3.1585
393		3.16135
394		3.16147
395		3.1616
396		3.1623
397		3.16301
398		3.16456
399		3.16513
400		3.16655
401		3.16655
402		3.1706
403		3.17301
404		3.17391
405		3.17735
406		3.17752
407		3.17832
408		3.18276
409		3.18406
410		3.18464
411		3.18525
412		3.1853
413		3.18846
414		3.18846
415		3.18887
416		3.18902
417		3.19145
418		3.1922
419		3.19333
420		3.19552
421		3.19728
422		3.1977
423		3.19856
424		3.19919
425		3.2
426		3.20007
427		3.20066
428		3.20097
429		3.20117
430		3.20157
431		3.20256
432		3.20362
433		3.206
434		3.20653
435		3.20882
436		3.21405
437		3.21405
438		3.21405
439		3.21528
440		3.21596
441		3.21625
442		3.21645
443		3.21699
444		3.21813
445		3.22105
446		3.22105
447		3.22274
448		3.22296
449		3.22342
450		3.22652
451		3.22867
452		3.22867
453		3.22977
454		3.23057
455		3.23195
456		3.23322
457		3.23367
458		3.23621
459		3.23627
460		3.23652
461		3.23757
462		3.23843
463		3.23997
464		3.24113
465		3.24128
466		3.24247
467		3.24376
468		3.24684
469		3.24704
470		3.2496
471		3.25265
472		3.25324
473		3.25392
474		3.25423
475		3.25453
476		3.25539
477		3.25634
478		3.25955
479		3.25961
480		3.25961
481		3.26117
482		3.26118
483		3.26154
484		3.26337
485		3.26337
486		3.26337
487		3.26426
488		3.26544
489		3.26651
490		3.26737
491		3.26785
492		3.26902
493		3.26964
494		3.26964
495		3.26964
496		3.2709
497		3.27145
498		3.27326
499		3.27742
500		3.27766
501		3.28006
502		3.2836
503		3.28465
504		3.28577
505		3.28651
506		3.28784
507		3.28819
508		3.28885
509		3.28955
510		3.28963
511		3.28978
512		3.29124
513		3.29137
514		3.29341
515		3.29442
516		3.2946
517		3.29626
518		3.29687
519		3.29827
520		3.29858
521		3.29895
522		3.29964
523		3.29979
524		3.30217
525		3.30361
526		3.30391
527		3.30432
528		3.30589
529		3.30649
530		3.30752
531		3.30773
532		3.31148
533		3.31212
534		3.31443
535		3.31901
536		3.32027
537		3.32466
538		3.32678
539		3.33072
540		3.33088
541		3.33241
542		3.33259
543		3.33356
544		3.33906
545		3.3409
546		3.34099
547		3.34434
548		3.34628
549		3.34686
550		3.35002
551		3.35158
552		3.35203
553		3.35558
554		3.35775
555		3.3583
556		3.36053
557		3.36087
558		3.36126
559		3.36149
560		3.36203
561		3.36348
562		3.36927
563		3.36944
564		3.37016
565		3.37098
566		3.37262
567		3.37262
568		3.37748
569		3.37855
570		3.3793
571		3.38131
572		3.38486
573		3.38934
574		3.392
575		3.39441
576		3.39683
577		3.3979
578		3.39836
579		3.39881
580		3.40007
581		3.40105
582		3.40274
583		3.4034
584		3.40482
585		3.40609
586		3.40635
587		3.40706
588		3.41367
589		3.41382
590		3.41543
591		3.41988
592		3.42035
593		3.42363
594		3.42724
595		3.4273
596		3.43031
597		3.43042
598		3.43064
599		3.43149
600		3.43756
601		3.43808
602		3.43937
603		3.43937
604		3.43995
605		3.44031
606		3.44056
607		3.44526
608		3.44636
609		3.44685
610		3.45443
611		3.46133
612		3.46789
613		3.46814
614		3.46833
615		3.46914
616		3.47173
617		3.47418
618		3.47673
619		3.47933
620		3.48031
621		3.48064
622		3.48117
623		3.48448
624		3.48492
625		3.49196
626		3.49232
627		3.49255
628		3.49304
629		3.49411
630		3.49486
631		3.49566
632		3.50186
633		3.5029
634		3.50322
635		3.5106
636		3.5112
637		3.51875
638		3.52101
639		3.52103
640		3.52233
641		3.52469
642		3.52495
643		3.52523
644		3.52662
645		3.52698
646		3.52852
647		3.53214
648		3.53299
649		3.53454
650		3.53459
651		3.53691
652		3.54342
653		3.54423
654		3.54705
655		3.5484
656		3.5484
657		3.55474
658		3.55491
659		3.55906
660		3.55917
661		3.56071
662		3.56379
663		3.56528
664		3.56567
665		3.56591
666		3.56962
667		3.57027
668		3.57137
669		3.57785
670		3.57862
671		3.58151
672		3.58344
673		3.58693
674		3.58914
675		3.59313
676		3.59996
677		3.60233
678		3.60451
679		3.60495
680		3.60787
681		3.61057
682		3.61282
683		3.61286
684		3.61294
685		3.61367
686		3.61635
687		3.61798
688		3.62113
689		3.6324
690		3.63344
691		3.63674
692		3.63844
693		3.63991
694		3.64012
695		3.64294
696		3.64727
697		3.648
698		3.64856
699		3.64963
700		3.65311
701		3.65697
702		3.66089
703		3.66185
704		3.66263
705		3.66369
706		3.66447
707		3.66454
708		3.66536
709		3.66631
710		3.6709
711		3.67229
712		3.6724
713		3.67244
714		3.67589
715		3.67751
716		3.67873
717		3.6793
718		3.68117
719		3.68197
720		3.68693
721		3.68697
722		3.68804
723		3.69193
724		3.69319
725		3.69326
726		3.69713
727		3.69778
728		3.70383
729		3.70399
730		3.70814
731		3.70845
732		3.70871
733		3.71705
734		3.72038
735		3.72334
736		3.72497
737		3.72599
738		3.72636
739		3.72742
740		3.72864
741		3.7306
742		3.73496
743		3.73674
744		3.74288
745		3.74459
746		3.7455
747		3.75071
748		3.75114
749		3.75201
750		3.75359
751		3.75394
752		3.75499
753		3.75625
754		3.76044
755		3.7635
756		3.76543
757		3.76647
758		3.76677
759		3.7669
760		3.76818
761		3.77147
762		3.77564
763		3.77871
764		3.77971
765		3.78411
766		3.78467
767		3.78783
768		3.789
769		3.79217
770		3.793
771		3.79471
772		3.79596
773		3.79729
774		3.80248
775		3.80315
776		3.80588
777		3.80946
778		3.8297
779		3.82981
780		3.83226
781		3.83585
782		3.83909
783		3.84107
784		3.84562
785		3.84567
786		3.84693
787		3.84888
788		3.85291
789		3.8559
790		3.85982
791		3.86167
792		3.86816
793		3.87319
794		3.87424
795		3.87448
796		3.87703
797		3.87939
798		3.87961
799		3.88409
800		3.89175
801		3.89185
802		3.89565
803		3.90295
804		3.90782
805		3.91178
806		3.91269
807		3.91327
808		3.91984
809		3.92205
810		3.92271
811		3.94181
812		3.94315
813		3.94772
814		3.94905
815		3.95772
816		3.96002
817		3.96009
818		3.96342
819		3.96393
820		3.96815
821		3.97544
822		3.97751
823		3.97791
824		3.98219
825		3.98633
826		3.98886
827		3.99153
828		3.99363
829		3.99499
830		3.9971
831		4.00122
832		4.00319
833		4.0045
834		4.00806
835		4.00806
836		4.00888
837		4.00908
838		4.03121
839		4.03768
840		4.04779
841		4.05573
842		4.05851
843		4.06814
844		4.0685
845		4.06855
846		4.0693
847		4.07294
848		4.07436
849		4.08216
850		4.08345
851		4.08415
852		4.09195
853		4.09665
854		4.11266
855		4.11648
856		4.12454
857		4.12638
858		4.13321
859		4.13829
860		4.1434
861		4.14448
862		4.15014
863		4.15292
864		4.15544
865		4.15862
866		4.16121
867		4.16264
868		4.16746
869		4.1726
870		4.18397
871		4.18631
872		4.21089
873		4.21496
874		4.21972
875		4.22586
876		4.25975
877		4.25982
878		4.27212
879		4.27218
880		4.27691
881		4.29355
882		4.30133
883		4.30351
884		4.31241
885		4.3254
886		4.34877
887		4.35252
888		4.35915
889		4.37633
890		4.37827
891		4.39013
892		4.39431
893		4.39505
894		4.39567
895		4.39931
896		4.40627
897		4.41659
898		4.42132
899		4.42542
900		4.42709
901		4.43227
902		4.44276
903		4.44386
904		4.46917
905		4.47494
906		4.47846
907		4.4987
908		4.50579
909		4.5144
910		4.51869
911		4.52306
912		4.53184
913		4.53645
914		4.53787
915		4.54448
916		4.55253
917		4.55852
918		4.58445
919		4.58711
920		4.59373
921		4.59725
922		4.59821
923		4.6036
924		4.62321
925		4.6377
926		4.69252
927		4.69381
928		4.69948
929		4.71042
930		4.72076
931		4.74523
932		4.74837
933		4.74936
934		4.75632
935		4.76519
936		4.80712
937		4.80931
938		4.81607
939		4.85135
940		4.85448
941		4.86031
942		4.88459
943		4.89367
944		4.90347
945		4.92242
946		4.93465
947		4.96053
948		4.98879
949		5.003
950		5.00675
951		5.02444
952		5.04671
953		5.04688
954		5.06831
955		5.0902
956		5.09955
957		5.10812
958		5.12183
959		5.13722
960		5.14904
961		5.16773
962		5.17348
963		5.18432
964		5.19162
965		5.19635
966		5.19781
967		5.22927
968		5.25387
969		5.2925
970		5.33238
971		5.34848
972		5.35137
973		5.35696
974		5.37029
975		5.38844
976		5.40074
977		5.42254
978		5.48884
979		5.49692
980		5.51376
981		5.53546
982		5.5489
983		5.55894
984		5.56012
985		5.57388
986		5.59682
987		5.59864
988		5.66878
989		5.72144
990		5.83233
991		5.84543
992		5.85727
993		5.92851
994		5.94376
995		5.96579
996		5.96678
997		5.9789
998		6.00218
999		6.00546
1000		6.04445
1001		6.11953
1002		6.13137
1003		6.15395
1004		6.15535
1005		6.16268
1006		6.17502
1007		6.19387
1008		6.23239
1009		6.23317
1010		6.26495
1011		6.26782
1012		6.30084
1013		6.32346
1014		6.32615
1015		6.32955
1016		6.35667
1017		6.41399
1018		6.46007
1019		6.52749
1020		6.54622
1021		6.61815
1022		6.63202
1023		6.65859
1024		6.71568
1025		6.79462
1026		6.88261
1027		6.95072
1028		6.95719
1029		6.97515
1030		6.98332
1031		7.06257
1032		7.11529
1033		7.21736
1034		7.34585
1035		7.3515
1036		7.38036
1037		7.38163
1038		7.44219
1039		7.68424
1040		8.0872
1041		8.14841
1042		8.18167
1043		8.21331
1044		8.32882
1045		8.40707
1046		8.48307
1047		8.48865
1048		8.49742
1049		8.56442
1050		8.57851
1051		8.79193
1052		8.88995
1053		9.01131
1054		9.17038
1055		9.2452
1056		9.32143
1057		9.34343
1058		9.48771
1059		9.50565
1060		9.65402
1061		10.5111
1062		10.5884
1063		10.7873
1064		10.8732
1065		10.904
1066		10.9924
1067		11.4539
1068		11.6533
1069		11.7381
1070		11.8031
1071		11.811
1072		12.7952
1073		13.1704
1074		13.4282
1075		13.5476
1076		14.3646
1077		14.611
n=	308	1077

## Sheet: Fig 6E
AR48
	n	%
normal ParB loc.	517	96.8165
aberrant ParB loc.	1	0.187266
> 2 foci	16	2.99625
total	534	100
AJ89
	n	%
normal ParB loc.	494	80.719
aberrant ParB loc.	84	13.7255
> 2 foci	34	5.55556
total	612	100

## Sheet: Fig.S3
	AJ79 + Zn2+	AJ79 - Zn2+	AJ80 + Zn2+	AJ80 - Zn2+	wt
Cell nr	Cell length (µm)
1	2.3556	2.26274	2.22244	8.16984	3.07333
2	2.46214	2.37577	2.3818	7.53303	4.17769
3	2.50337	2.43957	2.38633	7.22298	2.5632
4	2.53185	2.44077	2.40361	6.89476	3.96697
5	2.6153	2.44627	2.43537	6.64181	4.59706
6	2.65866	2.44789	2.43705	6.60458	2.76314
7	2.86109	2.45855	2.43705	6.52441	3.51525
8	2.90005	2.48637	2.44694	6.40343	5.14182
9	2.91554	2.49272	2.47162	6.32577	4.26173
10	2.92428	2.4995	2.48532	6.25256	3.10998
11	2.95432	2.5359	2.53427	6.10462	6.8026
12	2.97689	2.54797	2.5552	6.09321	3.64217
13	2.98725	2.57719	2.56672	5.99189	4.28777
14	2.99001	2.5917	2.56719	5.83077	3.31443
15	3.03709	2.65505	2.58568	5.73008	3.85317
16	3.0427	2.6576	2.60599	5.69449	3.83413
17	3.04691	2.6653	2.6153	5.6643	5.05507
18	3.05174	2.7168	2.6156	5.61341	3.47248
19	3.07333	2.7168	2.61652	5.56728	5.45956
20	3.09957	2.73999	2.63539	5.3274	3.16784
21	3.1103	2.75001	2.65766	5.23998	2.69789
22	3.12619	2.77239	2.66094	5.22403	2.94552
23	3.13317	2.77239	2.66428	5.1766	3.35385
24	3.14643	2.78704	2.66434	5.15886	2.62185
25	3.19356	2.7941	2.70536	5.06953	4.30227
26	3.20163	2.79573	2.70872	4.97107	3.15943
27	3.20253	2.81891	2.71584	4.94472	2.75762
28	3.20426	2.82544	2.72883	4.92417	4.33802
29	3.21195	2.82906	2.74364	4.78359	3.26154
30	3.21365	2.83924	2.75136	4.72641	6.7427
31	3.21378	2.86305	2.82275	4.7175	3.61402
32	3.22959	2.87112	2.8337	4.59848	2.81673
33	3.2407	2.88062	2.83497	4.54204	2.60125
34	3.24161	2.89136	2.83501	4.52629	2.69597
35	3.29755	2.92428	2.84222	4.51971	3.03667
36	3.333	2.92974	2.85141	4.51531	3.50233
37	3.35472	2.93712	2.85169	4.50774	3.36113
38	3.3793	2.96134	2.85715	4.44789	3.07856
39	3.40127	2.96955	2.86368	4.43774	3.1834
40	3.41927	3.00376	2.87499	4.43679	3.25874
41	3.44056	3.00964	2.90202	4.42433	3.12126
42	3.46901	3.02517	2.90566	4.33256	2.34817
43	3.50417	3.03705	2.91112	4.33139	3.04809
44	3.52225	3.03757	2.91112	4.22278	3.23437
45	3.53076	3.06277	2.91464	4.21689	4.37653
46	3.53413	3.06517	2.92446	4.20427	2.84278
47	3.53569	3.07333	2.92516	4.20153	2.96537
48	3.54099	3.07771	2.92516	4.19878	4.12829
49	3.5484	3.07866	2.94211	4.18877	3.27832
50	3.57778	3.08265	2.95025	4.16738	2.57214
51	3.6145	3.08929	2.95728	4.16554	2.93077
52	3.6229	3.10924	2.9648	4.13757	3.6221
53	3.64049	3.10924	2.97398	4.13608	5.4357
54	3.64076	3.10952	3.01276	4.08872	2.21357
55	3.6783	3.12094	3.01306	4.08462	2.72533
56	3.69666	3.12837	3.01887	4.07251	3.62444
57	3.74088	3.1376	3.03479	4.06453	3.4658
58	3.76604	3.13812	3.03531	4.0636	3.5348
59	3.78269	3.14966	3.05484	4.04541	2.92667
60	3.789	3.16683	3.05931	4.04215	5.32282
61	3.79188	3.17043	3.06212	4.03279	4.40528
62	3.7968	3.1811	3.08258	4.00306	3.19649
63	3.83812	3.18708	3.09326	4.00204	3.73991
64	3.86659	3.1885	3.09642	3.97413	2.84386
65	3.89388	3.20081	3.10376	3.93837	5.69912
66	3.90138	3.20256	3.10451	3.86982	2.68001
67	3.9061	3.20613	3.1065	3.86605	3.62836
68	3.92435	3.21984	3.10713	3.84107	3.23856
69	3.93249	3.22817	3.10952	3.83457	4.05792
70	3.96707	3.23168	3.11352	3.81025	2.13131
71	3.97188	3.23707	3.12776	3.80679	3.98427
72	4.00959	3.24181	3.136	3.80302	7.43492
73	4.04503	3.25304	3.13861	3.7985	4.01892
74	4.06038	3.25373	3.14903	3.79123	3.96233
75	4.07394	3.25497	3.16137	3.78719	4.5088
76	4.10272	3.26061	3.17932	3.78574	3.35113
77	4.10729	3.26149	3.18721	3.76514	4.71815
78	4.12438	3.26272	3.18846	3.76433	2.47209
79	4.13653	3.26495	3.20512	3.7629	5.44983
80	4.1457	3.27536	3.20606	3.75796	3.2675
81	4.16443	3.27562	3.21022	3.75103	3.11552
82	4.16726	3.28144	3.23546	3.74782	3.53546
83	4.17139	3.28504	3.23627	3.74116	2.82985
84	4.27486	3.28659	3.24333	3.74086	2.94943
85	4.28862	3.28762	3.24963	3.73844	4.83112
86	4.30179	3.28853	3.2533	3.73241	6.79511
87	4.33681	3.29093	3.26347	3.72282	2.98819
88	4.35762	3.30081	3.26653	3.72226	2.92168
89	4.37528	3.30391	3.28654	3.72071	3.92975
90	4.39417	3.33193	3.28927	3.69359	3.4752
91	4.39784	3.33658	3.2914	3.68455	5.44465
92	4.40442	3.34206	3.29294	3.67745	5.80223
93	4.40858	3.34572	3.30413	3.66565	3.40457
94	4.41881	3.35394	3.31093	3.66536	3.00217
95	4.44876	3.3561	3.31875	3.66525	5.76593
96	4.46962	3.35746	3.3215	3.65697	3.52243
97	4.54983	3.36944	3.3232	3.63901	6.26192
98	4.55537	3.37408	3.32615	3.6362	2.66197
99	4.56772	3.37817	3.33321	3.63056	3.62555
100	4.56966	3.38221	3.33409	3.62937	11.4055
101	4.57686	3.38907	3.33783	3.62039	9.6442
102	4.58533	3.39283	3.33969	3.61207	2.40428
103	4.62691	3.39558	3.34886	3.58914	4.95588
104	4.62788	3.40465	3.34978	3.58611	2.84206
105	4.6288	3.41723	3.35314	3.57844	3.10621
106	4.66117	3.42921	3.36158	3.57586	3.29092
107	4.66971	3.42971	3.36249	3.57147	3.24995
108	4.70188	3.4351	3.37013	3.57129	3.45835
109	4.70728	3.44675	3.37917	3.55474	4.94263
110	4.76318	3.46133	3.38045	3.54955	2.90225
111	4.81066	3.46133	3.38143	3.5484	3.25961
112	4.82517	3.46754	3.38172	3.54115	2.81163
113	4.83313	3.48198	3.38269	3.53989	3.01333
114	4.84182	3.48382	3.38609	3.53888	3.87013
115	4.8796	3.49276	3.40116	3.53394	3.6869
116	4.92244	3.5014	3.40643	3.52898	2.43758
117	4.94039	3.50392	3.40903	3.52533	3.85592
118	4.95775	3.51439	3.4097	3.52465	3.19445
119	4.96296	3.53176	3.41107	3.51626	3.41165
120	4.98092	3.53459	3.41209	3.51476	3.57438
121	4.98315	3.53688	3.42537	3.50971	3.67409
122	5.0196	3.53911	3.4495	3.49667	2.25458
123	5.08347	3.5432	3.46424	3.47801	2.90712
124	5.1113	3.5633	3.46902	3.47478	4.92184
125	5.14127	3.57541	3.49001	3.47102	2.92788
126	5.17803	3.58644	3.50133	3.4637	3.86195
127	5.22292	3.60219	3.50469	3.46136	3.30773
128	5.22294	3.60667	3.51588	3.45837	3.09785
129	5.24868	3.60802	3.52465	3.45614	3.13682
130	5.27341	3.61856	3.53063	3.45278	2.90824
131	5.28524	3.62125	3.53711	3.4346	4.65712
132	5.3132	3.6223	3.54396	3.42325	3.62265
133	5.35171	3.62386	3.54715	3.41187	2.81163
134	5.35291	3.62505	3.54767	3.40969	3.12462
135	5.38432	3.63372	3.54839	3.40836	2.76929
136	5.42246	3.63611	3.55773	3.39088	4.39672
137	5.45139	3.63901	3.55993	3.38138	3.26902
138	5.56214	3.6519	3.56568	3.36873	3.04253
139	5.59993	3.65336	3.57157	3.36444	3.34886
140	5.61881	3.67924	3.57346	3.3635	5.09264
141	5.65692	3.68075	3.58229	3.3529	2.96917
142	5.7291	3.68406	3.59169	3.35069	4.55292
143	5.73294	3.7109	3.60079	3.33904	3.31968
144	5.74142	3.7236	3.60447	3.33363	4.27319
145	5.74889	3.74228	3.61069	3.32098	2.55103
146	5.7597	3.74445	3.62061	3.31836	3.7431
147	5.7649	3.74628	3.63894	3.30655	2.9999
148	5.76776	3.75263	3.63901	3.30065	3.24649
149	5.76797	3.76155	3.6533	3.29991	4.04075
150	5.77179	3.76408	3.65682	3.2984	3.23121
151	5.84167	3.79257	3.66046	3.29066	2.63959
152	5.86172	3.80462	3.6728	3.27824	3.02656
153	5.88388	3.82369	3.69252	3.27178	3.52674
154	5.89061	3.82693	3.71103	3.2685	3.74193
155	5.92922	3.8291	3.71122	3.25464	3.62227
156	5.94838	3.84	3.71229	3.24971	2.61498
157	5.97449	3.85579	3.71341	3.23136	3.25958
158	6.00893	3.87674	3.71531	3.23057	3.36649
159	6.09608	3.9069	3.7557	3.22517	3.16338
160	6.10218	3.93603	3.7749	3.2249	2.67272
161	6.10855	3.94467	3.78062	3.21851	5.79447
162	6.11084	3.94826	3.78617	3.21022	3.66905
163	6.14401	3.95209	3.79235	3.20876	3.97419
164	6.15319	3.99167	3.82542	3.20674	3.79486
165	6.21292	4.0089	3.83287	3.19782	2.37421
166	6.25801	4.05277	3.84554	3.19723	3.53591
167	6.25836	4.05885	3.85338	3.19297	2.98858
168	6.29809	4.0772	3.86039	3.17317	3.58629
169	6.30429	4.07864	3.91201	3.16906	2.74828
170	6.38439	4.09004	3.93412	3.16587	2.5552
171	6.40711	4.09221	3.93503	3.16301	3.83347
172	6.4131	4.098	3.94414	3.16202	3.60587
173	6.4304	4.12153	3.94575	3.16202	3.10568
174	6.4311	4.12194	3.95492	3.14903	2.67885
175	6.45159	4.13592	3.95674	3.14187	3.03256
176	6.45812	4.14626	3.97288	3.13861	3.03517
177	6.49826	4.15083	3.97804	3.13181	3.90824
178	6.51969	4.17226	3.98007	3.12267	3.70656
179	6.57302	4.19997	4.02774	3.11924	3.48865
180	6.5823	4.21541	4.03113	3.117	3.37818
181	6.59877	4.23259	4.04063	3.11415	5.06315
182	6.60272	4.24552	4.04703	3.10778	3.12989
183	6.61242	4.24949	4.04882	3.1045	4.18267
184	6.65189	4.27039	4.05519	3.10331	2.75048
185	6.67495	4.27643	4.06131	3.09977	5.05538
186	6.70173	4.29049	4.07646	3.09855	2.5632
187	6.71291	4.2972	4.08301	3.09853	2.45565
188	6.73974	4.30224	4.0842	3.09591	5.50367
189	6.79051	4.3077	4.10399	3.07335	3.904
190	6.79348	4.30835	4.1084	3.072	4.73283
191	6.79501	4.31577	4.13352	3.06375	2.81163
192	6.8027	4.3215	4.14386	3.04284	4.81175
193	6.81981	4.32457	4.14712	3.03916	2.9063
194	6.82478	4.34798	4.16496	3.03656	3.07268
195	6.83236	4.36889	4.19504	3.03579	4.44415
196	6.8417	4.37132	4.1953	3.02973	3.07255
197	6.85264	4.37292	4.20605	3.01647	3.75694
198	6.88807	4.40114	4.24728	3.01598	5.10403
199	6.88834	4.41181	4.2552	3.00718	3.02081
200	6.9071	4.41529	4.25563	2.99788	3.64275
201	6.94302	4.42166	4.25655	2.99571	6.73844
202	6.97179	4.45591	4.2925	2.98339	3.11149
203	7.00152	4.45785	4.30846	2.97721	3.64213
204	7.03761	4.47125	4.32364	2.95293	2.62155
205	7.07593	4.47176	4.32391	2.95025	3.14322
206	7.14735	4.47548	4.38591	2.94968	2.71629
207	7.1509	4.48024	4.45065	2.94837	4.31096
208	7.15576	4.48933	4.46207	2.94678	2.71956
209	7.159	4.49255	4.49788	2.94191	2.63102
210	7.16991	4.53165	4.49841	2.93449	3.05731
211	7.19137	4.55405	4.50719	2.93232	2.70092
212	7.27197	4.5668	4.52607	2.92555	3.57174
213	7.27689	4.6456	4.52662	2.90789	3.06273
214	7.31743	4.65047	4.53086	2.88563	3.08792
215	7.34545	4.65665	4.541	2.87644	3.13878
216	7.36715	4.65927	4.54698	2.87567	2.78037
217	7.37073	4.65962	4.62686	2.87134	2.79547
218	7.39246	4.66203	4.72512	2.86932	2.92446
219	7.41026	4.7472	4.73254	2.86548	3.50656
220	7.47962	4.80097	4.75837	2.86301	6.6967
221	7.49798	4.80259	4.77583	2.8607	3.25691
222	7.52446	4.81328	4.79176	2.85987	3.22975
223	7.57208	4.82525	4.79714	2.85834	3.22739
224	7.58941	4.84056	4.8034	2.85429	2.50259
225	7.61364	4.86915	4.82155	2.85141	2.99146
226	7.65605	4.8695	4.82359	2.84882	2.75498
227	7.67233	4.8876	4.8369	2.8458	4.14078
228	7.74331	4.89749	4.85701	2.84197	4.48671
229	7.81444	4.93322	4.8658	2.83868	3.81402
230	7.82145	4.95267	4.87008	2.83693
231	7.93439	5.02796	4.8853	2.82033
232	7.9921	5.05272	4.92474	2.81907
233	8.03121	5.0543	4.92993	2.81891
234	8.1109	5.08267	5.25176	2.80507
235	8.15733	5.08775	5.29029	2.79963
236	8.21079	5.09815	5.37278	2.79212
237	8.31729	5.14738	5.37322	2.79043
238	8.3484	5.14942	5.40828	2.78207
239	8.38247	5.16699	5.45653	2.77866
240	8.38465	5.16763	5.45724	2.77766
241	8.40974	5.21514	5.46759	2.7763
242	8.41107	5.22712	5.48263	2.76284
243	8.58627	5.24612	5.57882	2.76005
244	8.70782	5.37883	5.58333	2.75327
245	8.74551	5.38091	5.64852	2.75275
246	8.81065	5.54954	5.67077	2.74581
247	8.81253	5.5528	5.71876	2.73245
248	8.83571	5.55732	5.73522	2.73014
249	8.93865	5.68592	5.77354	2.72282
250	9.01246	5.70192	5.81802	2.72021
251	9.06086	5.73774	5.89797	2.69105
252	9.18324	5.74207	5.9589	2.69105
253	9.25043	5.78906	6.04612	2.67673
254	9.33408	5.81153	6.13918	2.67349
255	9.34364	5.86751	6.15898	2.6682
256	9.37042	5.86946	6.33137	2.65916
257	9.40023	5.90042	6.97307	2.64026
258	9.82702	5.90501	7.13877	2.6384
259	9.84974	5.96608	7.26028	2.63102
260	10.1271	6.02039	7.6523	2.62911
261	10.6773	6.08195	8.41833	2.61227
262	10.7629	6.10578	8.46769	2.59766
263	10.8406	6.26717	10.3469	2.5918
264	10.9181	6.32736		2.57507
265	10.9652	6.33289		2.55447
266	11.0111	6.34673		2.55038
267	11.2089	6.38148		2.54878
268	12.4035	6.41435		2.5413
269	13.1414	6.43101		2.51565
270		6.45388		2.51494
271		6.60613		2.4797
272		6.63233		2.4486
273		6.69005		2.41866
274		6.76101		2.4165
275		6.80919		2.37491
276		6.8315		2.31959
277		7.00947		2.25458
278		7.03474		2.20591
279		7.05337
280		7.12646
281		7.43919
282		7.49684
283		7.79677
284		8.10757
285		8.2611
286		8.37913
287		8.58443
288		8.83348
289		9.27287
290		9.92873
291		11.1019
292		11.5177
293		12.2967
294		14.0123
295		14.8739
n=	269	295	263	278	229
